# Supplementary material for: Plasma p-tau212 antemortem diagnostic performance and prediction of autopsy verification of Alzheimer’s disease neuropathology
Source: Nat Commun. 2024 Mar 23;15:2615. doi: 10.1038/s41467-024-46876-7 (PMC10960791; doi:10.1038/s41467-024-46876-7)
Supplement: Supplementary file 4 — Source data [file 41467_2024_46876_MOESM4_ESM.xlsx]

## Sheet: Figure 1
A
	p-tau212	p-tau217
1000	2.4	0.01
316	2.01	0
100	1.85	0
31.6	1.35	0
10	0.76	0
3.16	0.34	0
1	0.12	0
0.316	-0.02	0
B
	p-tau212	p-tau217
1000	0	2.11
316	0	1.23
100	0	0.52
31.6	0	0.18
10	0	0.03
3.16	0	0
1	0	-0.01
0.316	0	-0.01
C
	p-tau212	p-tau217
1000	1.75	1.72
316	1.68	1.71
100	1.58	1.43
31.6	1.28	1.19
10	0.76	0.56
3.16	0.32	0.18
1	0.14	0.06
0.316	-0.03	-0.03
D
	p-tau212	p-tau217
1000	0.29	0.32
316	0.16	0.05
100	0.09	0.01
31.6	0.04	-0.01
10	0.02	-0.02
3.16	-0.01	-0.02
1	-0.01	-0.02
0.316	-0.02	-0.02
E
	p-tau212	p-tau217
1000	1.75	1.72
316	1.68	1.71
100	1.58	1.43
31.6	1.28	1.19
10	0.76	0.56
3.16	0.32	0.18
1	0.14	0.06
0.316	-0.03	-0.03
F
	p-tau212	p-tau217
1000	0	0.04
316	0	0
100	0	0
31.6	0	0
10	0	0
3.16	0	0
1	0	-0.02
0.316	0	0
G
	p-tau212	p-tau217
1000	0.05	0.11
316	0.05	0.06
100	0.05	0.05
31.6	0.05	0.05
10	0.05	0.05
3.16	0.05	0.05
1	0.05	0.05
0.316	0.05	0.05
H
	p-tau212	p-tau217	p-tau231
1000	0.05	0.06	1.57
316	0.04	0.05	1.46
100	0.05	0.05	1.08
31.6	0.04	0.04	0.43
10	0.05	0.04	0.17
3.16	0.04	0.04	0.08
1	0.05	0.05	0.06
0.316	0.04	0.04	0.04
I
	p-tau212	p-tau217	p-tau181
1000	0.05	0.09	1.72
316	0.05	0.05	1.56
100	0.05	0.05	1.39
31.6	0.05	0.05	0.73
10	0.05	0.05	0.37
3.16	0.05	0.05	0.16
1	0.05	0.05	0.08
0.316	0.05	0.05	0.05

## Sheet: Figure 4
p-tau217	p-tau212
0.0045	0.513884
0.0232105	2.9641
0.0035	3.7172
0.0248158	4.23893
0.0159211	3.03332
0.0314211	5.08674
0.00286842	1.67203
0.0135263	1.82953
0.0356316	8.08701
0.0215789	4.77684
0.0188158	3.64785
0.0171053	2.07514
0.00697368	0.983106
0.002	1.23896
0.00207895	0.65227
0.0266579	6.0657
0.0175789	2.93988
0.0186842	2.86783
0.00860526	1.64802
0.0191579	4.4491
0.0333158	4.9264
0.00278947	0.675403
0.00581579	1.24466
0.0205	3.29378
0.00271053	1.9837
0.00244737	1.09281
0.0265789	6.19066
0.0100263	1.63758
0.00397368	1.41132
0.0341316	5.97074

## Sheet: Figure 5
A				B				C				D					E				F				G
Control	ASYMAD	AD		Sparse	Moderate	Frequent		Braak I-II	Braak III-IV	Braak V-VI		Low Path	Other Path	ADNC + Other	ADNC		Sparse	Moderate	Frequent		Braak I-II	Braak III-IV	Braak V-VI		THAL 0-2	THAL 3-4	THAL 5
1.218	0.645	1.872		1.254	1.872	4.524		0.645	1.872	4.173		56.6649	285.46	436.493	183.032		128.7	143.4	169		128.7	118	352.3		128.739	78.868	183.032
0.747	4.061	7.086		0.62	7.086	2.808		0.747	7.086	5.285		45.1073	66.3823	996.768	235.273		42.08	118	461.7		42.08	285.5	425.6		56.6649	52.2368	285.46
1.326	0.764	4.183		1.517	4.183	3.87		1.326	4.524	5.735		68.1374	128.739	78.868	563.373		45.11	285.5	352.3		143.4	169	427.6		45.1073	922.026	996.768
1.403	1.673	2.913		1.218	2.913	0.433		1.254	2.808	3.265		193.98	103.357	310.199	209.531		68.14	10.67	425.6		45.11	10.67	444.6		27.2097	519.839	563.373
1.717	0.947	4.524		0.747	0.645	7.695		1.218	3.87	0.856		44.0774	102.798	519.839	922.026		44.08	689.4	444.6		68.14	689.4	78.87		68.1374	444.642	209.531
3.185	3.376	2.808		1.326	4.061	4.223			0.433	4.941		51.6812	297.684	352.291	108.044		56.66	194	139		44.08	51.68	139		51.6812	40.7642	108.044
0.363	0.839	3.87		1.403	0.764	0.626			0.947	2.031		95.0173	52.2368	203.506	329.313		27.45	95.02	445.8		40.76	194	519.8		42.0765	36.682	297.684
1.076	2.113	0.433		1.717	1.673	4.173			3.376	2.73		461.662	143.398	427.63	216.887		51.68	103.4	235.3		56.66	95.02	445.8		102.798	10.6743	329.313
0.713	1.012	7.695		3.185	0.947	5.285			0.839	4.762			94.697	151.829	573.688		94.7	297.7	540.5		27.45	461.7	310.2		94.697	138.984	216.887
1.254	0.794	4.223		0.363	3.376	5.735			2.113	1.219			27.2097	664.431	475.109		66.38	36.68	491.9			103.4	664.4		27.4483	193.98	310.199
0.62	3.231	0.626		1.076	0.839	3.265			1.012	4.183			27.4483	491.851	546.506		27.21	427.6	216.9			297.7	235.3		44.0774	118.022	143.398
1.517	0.372	4.173		0.713	2.113	0.856			0.794	2.913			40.7642	885.175	444.642		102.8	78.87	209.5			223.8	183		66.3823	807.878	475.109
	0.736	5.285			1.012	4.941			3.231	7.695			36.682	138.984	923.03		40.76	519.8	375.1			36.68	563.4		491.851	890.48	352.291
	1.273	5.735			0.794	2.031			0.372	4.223			223.751	923.562	337.453		223.8	310.2	573.7				540.5			95.0173	203.506
	1.219	3.265			3.231	2.73			0.736	0.626			10.6743	807.878	540.536		52.24	664.4	896.1				491.9				546.506
		0.856			0.372	4.762			1.273				169.013	221.484	752.806			183	151.8				108				427.63
		4.941				0.736			1.076				42.0765	445.838	896.08			563.4	923.6				216.9				923.03
		2.031				1.273			0.713				118.022	890.48	1822.65			108	923				209.5				337.453
		2.73				1.219			1.517				689.44		425.57			922	807.9				922				540.536
		4.762							4.061						375.116			203.5	885.2				375.1				223.751
									0.764						219.232			546.5	996.8				573.7				752.806
									1.673									475.1	221.5				896.1				896.08
Control n=12, min. 0.36 pg/ml, max. 3.2 pg/ml, (IQR) 1.2 (0.72-1.5) pg/ml)				Sparse n=12, min. 0.36 pg/ml, max. 3.2 pg/ml IQR 1.2 (0.72-1.5) pg/ml					1.403			Low Path n=8, min. 44.1 pg/ml, max. 461.7 pg/ml, IQR 62.4 (46.8-169.2) pg/ml						436.5	329.3				151.8				885.175
									1.717										1823				923.6				923.562
									3.185										890.5				923				169.013
									0.363										219.2				807.9				221.484
ASYMAD n=15, min. 0.37 pg/ml, max. 4.1 pg/ml, IQR 1.0 (0.76-2.1) pg/ml				Moderate n=16 min. 0.37 pg/ml, max. 7.1 pg/ml, IQR 1.8 (0.81-3.3) pg/ml					0.62			Other Path n=19, min 10.7 pg/ml, max. 689.4 pg/ml, IQR 102.8 (40.8-169.0) pg/ml							337.5				885.2				1822.65
																			752.8				203.5				425.57
								Braak I-II n=5, min. 0.65 pg/ml, max. 1.3 pg/ml, IQR 1.2 (0.70-1.3) pg/ml															996.8				445.838
																	Sparse n=15 min. 27.2 pg/ml, max. 223.8 pg/ml, IQR 52.2 (42.1-94.7) pg/m						221.5				375.116
AD n=20, min 0.43 pg/ml, max. 7.7 pg/ml, IQR 4.0 (2.2-4.9) pg/ml				Frequent n=19, min. 0.43 pg/ml, max 7.7 pg/ml, IQR 3.3 (1.2-48) pg/ml								ADNC n=21, min 108.0 pg/ml, max. 1823.0 pg/ml, IQR 444.6 (227.3-663.2) pg/ml											329.3				219.232
																							1823				461.662
								Braak III-IV n=27 min. 0.36 pg/ml, max. 7.1 pg/ml IQR 1.4 (0.76-3.2															546.5				689.44
																	Moderate n=23, min. 10.7 pg/ml, max. 922.0 pg/ml, IQR 285.5 (108.0-519.8) pg/ml						890.5				436.493
												ADNC + Other n=18, min. 78.9 pg/ml, max. 996.8 pg/ml, IQR 441.2 (217.0-827.2) pg/ml											219.2
																							337.5
								Braak V-VI n=15, min. 0.63 pg/ml, max. 7.7 pg/ml, IQR 4.2 (2.0-4.9) pg/ml															475.1		THAL 0-2 n=13, min 27.2 pg/ml, max. 491.9 pg/ml, IQR 55.7 (43.1-98.8) pg/ml
																	Frequent n=28 min. 139 pg/ml, max. 1823 pg/ml, IQR 445 (225-866) pg/ml						752.8
																							436.5
																					Braak I-II n=9, min. 27.5pg/ml, max 143.4 pg/ml, IQR 45.1 (41.4-98.4) pg/ml				THAL 3-4 n=14, min. 10.7 pg/ml, max. 922.0 pg/ml, IQR 128.5 (49.4-591.8) pg/ml;
																					Braak III-IV n=13, min. 10.7 pg/ml, max. 689.4 pg/ml, IQR 169 (73.4-291.6) pg/ml				THAL 5 n=34, min. 108.0 pg/ml, max. 1823.0 pg/ml, IQR 400.3 (220.9-594.9) pg/ml
																					Braak V-VI n=39, min. 78.9 pg/ml max. 1823.0 pg/ml, IQR 444.6 (221.5-752.8) pg/ml

## Sheet: Figure 6 
A/C				B/C				D			E
AD	Control			AD	Control			Control	AD		p-tau212			p-tau181			p-tau231
8.94137	0.325605			413.399	14.7912			0.5037	6.8912		Control	AD		Control	AD		Control	AD
2.09017	0.192049			556.148	32.863			2.1097	3.5405		0.5037	6.8912		3.07543	7.50853		4.18788	11.062
10.8324	0.488497			495.307	12.2406			0.3285	10.6726		2.1097	3.5405		4.21417	8.04053		5.16833	10.294
2.91636	2.25017			295.37	38.5498			1.022	2.5696		0.3285	10.6726		3.43402	18.2797		4.9335	24.4434
0.414854	0.910754			54.1319	26.0357			1.0366	3.066		1.022	2.5696		3.92427	9.68936		4.88567	9.32583
2.60003	0.724408			732.351	22.9322			0.4088	2.4382		1.0366	3.066		3.19572	16.5641		4.77419	21.2892
1.2456	0.861685			291.142	20.9248			8.322	10.9135		0.4088	2.4382		4.66375	4.6404		4.74383	8.1112
1.90055	0.207522			252.379	74.975			1.533	3.0733		8.322	10.9135		12.1603	12.5483		21.8823	13.5156
1.02727	2.11092			585.051	781.584			1.1169	8.2636		1.533	3.0733		6.55826	19.0613		8.67341	18.1571
1.40267	0.825744			228.692	40.5994			1.4089	5.5261		1.1169	8.2636		4.31319	7.081		5.50182	10.4226
0.951169	2.30246			86.9749	26.3771			0.6643	3.9931		1.4089	5.5261		5.91336	11.8337		4.41091	17.0134
1.57776	4.04918			450.874	155.883			2.628	2.409		0.6643	3.9931		5.42555	8.66825		5.89144	12.2747
4.59381	1.13382			21.3818	104.888			0.8468	2.0221		2.628	2.409		11.6462	7.14961		15.9164	8.97607
1.61642	0.643557			307.11	46.1297			0.5621	6.6649		0.8468	2.0221		3.78703	8.08549		3.25821	8.57885
5.54691	0.361582			401.006	18.7698				5.9933		0.5621	6.6649		7.14957	10.8395		4.28297	12.3788
3.63216	0.98807			359.638	62.274				2.701			5.9933			7.08886			11.3827
7.95798	0.733219			363.623	42.9176							2.701			7.59985			8.26928
6.41156	1.1125			285.476	49.4997
3.50362	0.264666			450.036	17.9975		AD, n=16, min. 2.0 pg/ml, max. 10.9 pg/ml, IQR 3.8 (2.6-6.8) pg/ml
1.78084	2.19759			255.961	20.7249
3.78496	7.73798			305.977	355.469
3.9065				141.176
7.02878				386.441			Control (n=14, min. 0.33 pg/ml, max 8.3 pg/ml, IQR 1.0 (0.5 - 1.7) pg/ml
3.28075				441.906
3.828				424.09
4.35964				651.212
3.36158				386.517
2.11484				576.873
2.29469				214.48
3.10373				252.496
2.7287				433.762
8.89343				346.035
3.13333				309.425
3.47901				393.784
4.12553				284.284
1.01785				284.225
3.22679				310.159
5.59559				382.596
10.3108				326.74
5.13895				324.679
1.71731				321.812
12.9889				860.034
5.45943				987.67
2.49206				239.811
4.71503				348.606
3.92975				573.84
2.67029				379.082
7.95894				1517.1
2.59274				886.617
2.24801				42.9244
2.58822				627.834
1.25122				594.916
5.98458				393.913
5.47349				1142.27
7.28777				790.286
5.11333				584.659
6.75792				975.657
4.60266				377.063
4.83754				646.233
0.147063				47.8686
3.04932				327.596
1.03998				643.962
2.57098				602.297
8.27888				1159.85
4.89188				366.499
6.17089				908.122
2.59964				873.985
1.88184				372.452
7.87026				277.934
7.62655				386.673
3.4025				232.822
0.905097				446.759
6.46102				221.201
1.44143				723.145
AD n=74, min. 0.15 pg/ml, max. 13.0 pg/ml, IQR 3.44 (2.1-5.6) pg/ml				AD n=74, min. 21.4 pg/ml, max. 1517.0 pg/ml, IQR 384.5 (289.7-587.5) pg/ml
Control n=21, min. 0.19 pg/ml, max. 7.7 pg/ml, IQR 0.86 (0.42-2.2) pg/ml				Control n=21, min. 12.2 pg/ml, max. 781.6 pg/ml, IQR 38.55 (20.9-75.8) pg/ml

## Sheet: Figure 7
A					B					D						E
SCD	non-AD MCI	AD MCI	AD dem		SCD	non-AD MCI	AD MCI	AD dem		p-tau212			p-tau217			p-tau212			p-tau217
0.8	1.4	2.6	5.9		0.3	2.2	3.2	12.3		SCD	AD dem		SCD	AD dem		non-AD MCI	AD dem		non-AD MCI	AD dem
0.4	1	5.9	0.5		0.6	1	10.4	1.5		0.8	5.9		0.3	12.3		1.4	5.9		2.2	12.3
0.3	1.9	4.9	6.6		0.7	1.4	3.3	11.8		0.4	0.5		0.6	1.5		1	0.5		1	1.5
2.2	1.6	3.9	5.1		0.7	0.8	7.8	7.8		0.3	6.6		0.7	11.8		1.9	6.6		1.4	11.8
1	1.5	3.5	5.7		0.9	1.4	7	8.1		2.2	5.1		0.7	7.8		1.6	5.1		0.8	7.8
1.7	1.4	2.4	5.7		0.6	1.8	5	10.2		1	5.7		0.9	8.1		1.5	5.7		1.4	8.1
0.4	1.2	2.7	4.3		0.5	1.2	5.1	11.6		1.7	5.7		0.6	10.2		1.4	5.7		1.8	10.2
2.9	1.8	2.6	4		1.8	2.6	3.1	10.3		0.4	4.3		0.5	11.6		1.2	4.3		1.2	11.6
2.3	3.9	0.8	1.5		2	8.8	0.6	12.4		2.9	4		1.8	10.3		1.8	4		2.6	10.3
1	0.9	2.6	4.7		2.4	1.8	4.7	11.4		2.3	1.5		2	12.4		3.9	1.5		8.8	12.4
3.1	4	9.2	5.8		1.7	2.7	17.9	8.1		1	4.7		2.4	11.4		0.9	4.7		1.8	11.4
2.5	4.8	1.4	5.6		1.7	6.2	2.5	14.9		3.1	5.8		1.7	8.1		4	5.8		2.7	8.1
0.9	2.5	1.6	8.4		1	1.7	3.7	2.5		2.5	5.6		1.7	14.9		4.8	5.6		6.2	14.9
1.8	3.2	9.1	1.5		4.2	11.8	13	10.4		0.9	8.4		1	2.5		2.5	8.4		1.7	2.5
2.5	2.4	1.6	5.3		3.1	1.9	4.7	7.7		1.8	1.5		4.2	10.4		3.2	1.5		11.8	10.4
1.6	0.7	7.1	3.3		2.6	4.9	5.5	8.8		2.5	5.3		3.1	7.7		2.4	5.3		1.9	7.7
3.7	0.8	10.7	4.3		3.1	1.2	11.9	12		1.6	3.3		2.6	8.8		0.7	3.3		4.9	8.8
0.4	3.7	3.6	3.7		1.9	2.6	2.7	9.4		3.7	4.3		3.1	12		0.8	4.3		1.2	12
3.1	5.1	6.3	8.7		1.6	2.1	7.7	8.2		0.4	3.7		1.9	9.4		3.7	3.7		2.6	9.4
5.1	2.8	4	3.4		4.4	3.7	2.9	6.5		3.1	8.7		1.6	8.2		5.1	8.7		2.1	8.2
1.1		5	9.3		1.3	3.8	6.6	11.1		5.1	3.4		4.4	6.5		2.8	3.4		3.7	6.5
1.9		4	7.3		3.2		3.3	4.9		1.1	9.3		1.3	11.1			9.3		3.8	11.1
1.3		11.8	11.3		1.6		26.9	10		1.9	7.3		3.2	4.9			7.3			4.9
3.7		13.2	3		4.3		11.4	5.2		1.3	11.3		1.6	10			11.3			10
		3.5	10.9				31.8	10.6		3.7	3		4.3	5.2			3			5.2
		1.9	7.5				5.1	5.9			10.9			10.6			10.9			10.6
		3	6.4				3.4	10.5			7.5			5.9			7.5			5.9
		1.5	4.5				5.2	6.2			6.4			10.5			6.4			10.5
		2.1	6.5				3.1	9.1			4.5			6.2			4.5			6.2
		1.8	11.6				4.9	5.6			6.5			9.1			6.5			9.1
		2	9.6				5.8				11.6			5.6			11.6			5.6
		2	6.1				3.8	6.6			9.6			6.6			9.6			6.6
		5	3				6.8	5.1			6.1			5.1			6.1			5.1
		2.3	6				5.9	7.9			3			7.9			3			7.9
		1.4	7.7				1.9	4.6			6			4.6			6			4.6
		3.4	3.7				5.6	7.8			7.7			7.8			7.7			7.8
		7	8				15.6	6.2			3.7			6.2			3.7			6.2
		1.7	8.5				8.2	9.9			8			9.9			8			9.9
		4.2	7.9				5.6	5.8			8.5			5.8			8.5			5.8
		1.7	9.7				3.8	7.1			7.9			7.1			7.9			7.1
		4.5	5.9				2.9	1.7			9.7			1.7			9.7			1.7
			2.4					7.1			5.9			7.1			5.9			7.1
			6.2					2.2			2.4			2.2			2.4			2.2
			7					6.7			6.2			6.7			6.2			6.7
			5.8					3.1			7			3.1			7			3.1
			3.5					16			5.8			16			5.8			16
			14.4					5.9			3.5			5.9			3.5			5.9
			4.5					2.3			14.4			2.3			14.4			2.3
			3.2					3.3			4.5			3.3			4.5			3.3
			2.1					11.9			3.2			11.9			3.2			11.9
			7.4					13.1			2.1			13.1			2.1			13.1
			7.2					7			7.4			7			7.4			7
			4.1					8.8			7.2			8.8			7.2			8.8
			9					13.3			4.1			13.3			4.1			13.3
			8.6					8.4			9			8.4			9			8.4
			3.8					2.7			8.6			2.7			8.6			2.7
			1.8					9.9			3.8			9.9			3.8			9.9
			7.6					10			1.8			10			1.8			10
			7.3					7.2			7.6			7.2			7.6			7.2
			6.3					12.2			7.3			12.2			7.3			12.2
			5.9					11.8			6.3			11.8			6.3			11.8
			14.9								5.9						5.9
											14.9						14.9
	SCD n=24, min. 0.3pg/ml, max. 5.1pg/ml, IQR 1.750 (0.9-2.8) pg/ml					SCD n=24, min. 0.3pg/ml, max. 4.4 pg/ml, IQR 1.7 (0.8-3) pg/ml
	non-AD MCI n=20, min. 0.7pg/ml, max. 5.1pg/ml, 1.850 (1.3-3.6) pg/ml					non-AD MCI n=21, min. 0.8 pg/ml, max 11.8 pg/ml, IQR 2.1 (1.4-3.8) pg/ml
	AD MCI n=41 min. 0.8 pg/ml max. 12.4 pg/ml, IQR 3.4 (2-5) pg/ml					AD MCI n=41, min. 0.6 pg/ml, max. 31.8 pg/ml, IQR 5.1 (3.3-7.8) pg/ml
	AD dementia n=62, min. 0.5pg/ml, max. 14.9pg/ml, IQR 5.9 (4-7.8) pg/ml					AD Dementia n=60 min. 1.5pg/ml, max. 16 pg/ml, IQR 8.1 (5.9-10.6) pg/ml

## Sheet: Table 1
	Age	Gender	MMSE	p-tau212	p-tau217	CSF total tau	CSF p181	CSF Aß42	CSF Aß42/40 ratio
AD dem	75.5	0		5.9	12.3	1059	149	529	0.042
AD dem	86.8	0	13	0.5	1.5	802	128	539	0.03
AD dem	70.9	1	13	6.6	11.8	1132	158	597	0.064
AD dem	83.7	1	16	5.1	7.8	1164	140	788	0.056
AD dem	77.4	1	22	5.7	8.1	1190	160	978	0.039
AD dem	58.4	1	25	5.7	10.2	719	90	799	0.055
AD dem	79.7	0	26	4.3	11.6	763	107	721	0.041
AD dem	77.1	1	15	4	10.3	1356	144	731	0.061
AD dem	80.3	0		1.5		541	99	1090	0.071
AD dem	74.9	1		4.7	12.4	1018	167	837	0.045
AD dem	74.8	1	20	5.8	11.4	860	103	341	0.034
AD dem	71	0	25	5.6	8.1	1081	145	799	0.049
AD dem	67.9	0	17	8.4	14.9	795	114	706	0.058
AD dem	76.8	0	22	1.5	2.5	531	95	914	0.073
AD dem	71.2	0	20	5.3	10.4	468	79	504	0.058
AD dem	81	0	15	3.3		855	111	718	0.067
AD dem	81.7	1	26	4.3	7.7	571	81	760	0.042
AD dem	84.7	1	20	3.7	8.8	1187	136	656	0.028
AD dem	79.9	0		8.7	12	785	102	749	0.063
AD dem	70.2	1	28	3.4	9.4	459	75	598	0.056
AD dem	69.2	1	25	9.3	8.2	915	123	738	0.06
AD dem	72.9	1	22	7.3	6.5	727	106	520	0.05
AD dem	84	1	24	11.3	11.1	1154	158	669	0.026
AD dem	88.4	1	20	3	4.9	880	127	554	0.033
AD dem	72	1	26	10.9	10	613	100	582	0.056
AD dem	71.1	0	14	7.5	5.2	546	78	627	0.053
AD dem	84.1	1	21	6.4	10.6	1241	156	526	0.045
AD dem	77.6	0		4.5	5.9	630	85	561	0.045
AD dem	80.7	1	26	6.5	10.5	559	81	875	0.067
AD dem	81.8	0	17	11.6	6.2	769	109	551	0.041
AD dem	76.2	1		9.6	9.1	711	93	577	0.058
AD dem	73.2	0		6.1	5.6	694	108	1040	0.073
AD dem	86.7	1		3	6.6	479	94	675	0.045
AD dem	82.5	1	25	6	5.1	858	117	607	0.036
AD dem	70.7	1	15	7.7	7.9	921	116	792	0.048
AD dem	79.8	0	17	3.7	4.6	866	90	454	0.049
AD dem	56.6	1	11	8	7.8	740	89	620	0.067
AD dem	81.2	1	8	8.5	6.2	782	101	584	0.045
AD dem	84.3	1	21	7.9	9.9	454	74	605	0.063
AD dem	70.9	0		9.7	5.8	782	113	701	0.04
AD dem	79.2	0		5.9	7.1	816	134	1951	0.045
AD dem	58.2	0	25	2.4	1.7	1117	126	1677	0.074
AD dem	75.2	1	27	6.2	7.1	1031	129	613	0.04
AD dem	75.4	1		7	2.2	1191	153	547	0.039
AD dem	68.6	0	23	5.8	6.7	1067	124	689	0.053
AD dem	75.5	1	17	3.5	3.1	1001	142	556	0.025
AD dem	81.5	0	20	14.4	16	1236	119	499	0.048
AD dem	72.8	1	22	4.5	5.9	505	72	683	0.053
AD dem	79.4	1	24	3.2	2.3	449	68	595	0.052
AD dem	72.7	1	21	2.1	3.3	571	78	452	0.032
AD dem	57.7	1		7.4	11.9	811	94	745	0.051
AD dem	72.3	1	19	7.2	13.1	814	102	522	0.035
AD dem	68.6	1	15	4.1	7	1003	97	591	0.058
AD dem	63.3	0		9	8.8	1502	168	421	0.036
AD dem	59.6	1	25	8.6	13.3	1285	168	617	0.038
AD dem	83.4	0	26	3.8	8.4	650	111	706	0.037
AD dem	82.1	1	24	1.8	2.7	896	115	460	0.036
AD dem	72.9	1		7.6	9.9	1529	218	846	0.033
AD dem	69.9	1	23	7.3	10	656	82	540	0.043
AD dem	76.5	0		6.3	7.2	1323	219	486	0.02
AD dem	72.1	1		5.9	12.2	1650	150	664	0.048
AD dem	78.9	1		14.9	11.8	621	81	845	0.073
mci-AD	77.4	1		2.6	3.2	368	55	641	0.066
mci-AD	88.7	1		5.9	10.4	419	66	923	0.065
mci-AD	78	1		4.9	3.3	353	57	976	0.071
mci-AD	61.9	1	28	3.9	7.8	717	122	738	0.031
mci-AD	80.8	0	26	3.5	7	368	63	360	0.042
mci-AD	73.3	1	25	2.4	5	362	57	333	0.064
mci-AD	78.1	1	22	2.7	5.1	399	65	683	0.061
mci-AD	72.9	0	29	2.6	3.1	268	55	632	0.074
mci-AD	59.4	1		0.8	0.6	410	71	1676	0.073
mci-AD	79.3	1	25	2.6	4.7	265	49	647	0.069
mci-AD	68.2	0	28	9.2	17.9	751	104	723	0.064
mci-AD	74	0	27	1.4	2.5	581	95	905	0.056
mci-AD	80.8	1	28	1.6	3.7	574	102	1034	0.053
mci-AD	79.3	1	22	9.1	13	328	53	434	0.059
mci-AD	77.1	1		1.6	4.7	370	61	532	0.046
mci-AD	75.3	1	28	7.1	5.5	921	141	886	0.031
mci-AD	80.6	1	27	10.7	11.9	1164	167	378	0.021
mci-AD	71.9	0	29	3.6	2.7	275	55	766	0.071
mci-AD	87	1	25	6.3	7.7	336	60	750	0.071
mci-AD	68.4	1	27	4	2.9	370	58	1255	0.071
mci-AD	81.2	1	25	5	6.6	295	50	483	0.065
mci-AD	68.8	0	27	4	3.3	701	105	712	0.044
mci-AD	82.1	0		11.8	26.9	1419	196	459	0.024
mci-AD	75.2	0	26	13.2	11.4	743	101	650	0.048
mci-AD	80.4	1	24	3.5	31.8	343	50	581	0.057
mci-AD	80.2	1	28	1.9	5.1	527	94	822	0.04
mci-AD	75.7	1	30	3	3.4	378	64	642	0.048
mci-AD	74.3	1	27	1.5	5.2	488	84	448	0.05
mci-AD	70.5	1	25	2.1	3.1	382	67	1243	0.052
mci-AD	73.8	0	30	1.8	4.9	281	54	557	0.052
mci-AD	76.7	0	29	2	5.8	753	115	776	0.056
mci-AD	70	1		2	3.8	588	106	696	0.06
mci-AD	71.4	0	24	5	6.8	739	116	1822	0.061
mci-AD	74.2	1	29	2.3	5.9	398	73	1247	0.065
mci-AD	72.6	1	29	1.4	1.9	236	44	1090	0.065
mci-AD	74.1	1	27	3.4	5.6	206	46	695	0.066
mci-AD	73.2	0	29	7	15.6	391	63	666	0.073
mci-AD	73.2	0	28	1.7	8.2	391	63	666	0.073
mci-AD	78.6	1	29	4.2	5.6	330	63	1644	0.074
mci-AD	76.2	0		1.7	3.8	446	74	1309	0.076
mci-AD	79.2	0	25	4.5	2.9	269	44	663	0.069
mci-nonAD	72.8	1		1.4	2.2	356	45	1488	0.09
mci-nonAD	64.6	0		1	1	202	42	998	0.11
mci-nonAD	67	0	26	1.9	1.4	243	42	1490	0.14
mci-nonAD	47.5	1		1.6	0.8	153	34	1397	0.12
mci-nonAD	66.8	1		1.5	1.4	219	44	1512	0.12
mci-nonAD	69.7	0		1.4	1.8	121	23	983	0.15
mci-nonAD	73.5	1		1.2	1.2	180	36	1110	0.15
mci-nonAD	75.6	0		1.8	2.6	380	50	1369	0.12
mci-nonAD	83.1	1	25	3.9	8.8	277	49	627	0.09
mci-nonAD	45.4	1		0.9	1.8	223	44	1495	0.11
mci-nonAD	71.3	1	25		2.7	262	53	1413	0.12
mci-nonAD	72.4	1	24	4	6.2	151	30	951	0.13
mci-nonAD	78.4	0	26		1.7	239	38	1204	0.15
mci-nonAD	83.6	0	27	4.8	11.8	218	43	682	0.11
mci-nonAD	65.8	0	25	2.5	1.9	309	51	1496	0.11
mci-nonAD	79.1	1		3.2	4.9	212	40	1231	0.11
mci-nonAD	30.6	1		2.4	1.2	206	39	1275	0.11
mci-nonAD	52.3	0		0.7	2.6	307	58	1571	0.1
mci-nonAD	79.8	1	25	0.8	2.1	304	51	1312	0.1
mci-nonAD	69.9	0	25	3.7	3.7	265	47	1481	0.14
mci-nonAD	69.2	0		5.1	3.8	187	35	1292	0.13
mci-nonAD	70.4	1	23	2.8		338	58	1486	0.08
CU	67.8	1		0.8	0.3	110	30	1267	0.138
CU	61.3	1		0.4	0.6	307	58	1691	0.082
CU	60.3	1		0.3	0.7	165	33	1184	0.149
CU	70.1	0		2.2	0.7	195	40	887	0.088
CU	66.1	1	28	1	0.9	202	40	1473	0.135
CU	65.3	0	29	1.7	0.6	112	29	1045	0.138
CU	47.7	1		0.4	0.5	107	25	1239	0.165
CU	68.6	1		2.9	1.8	270	45	1169	0.147
CU	56.3	1		2.3	2	197	38	1091	0.127
CU	56.6	1		1	2.4	270	38	1301	0.118
CU	42.7	0		3.1	1.7	192	37	1272	0.106
CU	59.6	0		2.5	1.7	185	38	1294	0.155
CU	71.9	1	27	0.9	1	328	58	1561	0.119
CU	75.6	1		1.8	4.2	312	49	1287	0.109
CU	69	0		2.5	3.1	180	32	938	0.165
CU	64.8	0	29	1.6	2.6	235	40	1331	0.134
CU	74.3	0		3.7	3.1	340	59	1514	0.083
CU	56.4	0		0.4	1.9	184	38	1172	0.12
CU	59.2	1	24	3.1	1.6	239	45	1469	0.101
CU	71.1	0		5.1	4.4	298	53	1451	0.105
CU	69.2	0		1.1	1.3	142	29	1119	0.172
CU	71.5	0		1.9	3.2	312	56	1673	0.132
CU	61	1	28	1.3	1.6	185	35	1121	0.097
CU	76.7	1		3.7	4.3	233	37	988	0.137

## Sheet: Table 2
BLSA-Neuropathology Cohort: Cerad Amyloid Pathology														UCSD-Neuropathology Cohort Cerad Amyloid Pathology																UCSD-Neuropathology Cohort Thal Amyloid Pathology
p-tau181					p-tau231					ptau212				p-tau 181				p-tau231				p-tau212				p-tau217				p-tau181				p-tau231				p-tau212				p-tau217
Sparse	Moderate	Frequent			Sparse	Moderate	Frequent			Sparse	Moderate	Frequent		Sparse	Moderate	Frequent		Sparse	Moderate	Frequent		Sparse	Moderate	Frequent		Sparse	Moderate	Frequent		THAL 0-2	THAL 3-4	THAL 5		THAL 0-2	THAL 3-4	THAL 5		THAL 0-2	THAL 3-4	THAL 5		THAL 0-2	THAL 3-4	THAL 5
11.93	43.2	2.27			14.23	13.79	8.46			1.254	1.872	4.524		319.678	423.084	538.964		482.911	689.975	839.609		128.7	143.4	169		1.05977	4.74916	12.3112		370.244	228.302	423.084		538.304	359.033	689.975		128.739	78.868	183.032		5.10171	1.87833	4.74916
4.76	11.74	10.69			9.58	9.89	18.84			0.62	7.086	2.808		370.244	607.794	2077		538.304	958.443	3378.94		42.08	118	461.7		5.10171	10.6702	27.0344		264.796	160.953	607.794		372.696	255.531	958.443		56.6649	52.2368	285.46		2.67052	3.12812	10.6702
11.05	13.18	17.02			19.13	11.35	23.71			1.517	4.183	3.87		228.868	973.995	505.017		401.391	1331.77	703.373		45.11	285.5	352.3		1.4244	12.1634	8.55047		153.191	3103.74	2077		238.959	4418.45	3378.94		45.1073	922.026	996.768		0.788058	23.1077	27.0344
6.39	8.84	3.56			4.3	16.99	1.88			1.218	2.913	0.433		264.796	228.302	521.617		372.696	359.033	799.525		68.14	10.67	425.6		2.67052	1.87833	7.49177		117.538	1023.43	973.995		195.305	2100.75	1331.77		27.2097	519.839	563.373		3.97098	12.1853	12.1634
6.64	4.73	21.34			10.92	5.57	40.18			0.747	0.645	7.695		313.784	386.142	447.5		437.182	469.891	679.918		44.08	689.4	444.6		3.61207	2.88968	15.6457		233.088	808.094	505.017		374.643	1200.8	703.373		68.1374	444.642	209.531		2.21951	11.9563	5.34597
9.63	23.07	10.38			16.09	27.74	19.86			1.326	4.061	4.223		153.191	3103.74	980.951		238.959	4418.45	1179.26		56.66	194	139		0.788058	23.1077	6.27122		186.953	194.48	304.692		309.345	340.409	419.597		51.6812	40.7642	108.044		0.936642	1.81573	12.4162
16.83	13.52	11.3			19.56	13.41	10.1			1.403	0.764	0.626		117.538	304.692	732.511		195.305	419.597	946.59		27.45	95.02	445.8		3.97098	5.34597	11.9563		223.333	155.974	815.556		357.292	249.641	1203.01		42.0765	36.682	297.684		1.4244	2.50445	8.55047
9.22	3.56	17.65			20.43	10.95	30.21			1.717	1.673	4.173		161.825	815.556	808.094		223.5	1203.01	1200.8		51.68	103.4	235.3		0.514792	12.4162	22.0012		228.868	171.063	521.617		401.391	256.723	799.525		102.798	10.6743	329.313		3.61207	1.78558	7.49177
4.05	4.26	18.7			8.59	7.5	31.14			3.185	0.947	5.285		233.088	635.705	1973.72		374.643	968.496	2692.57		94.7	297.7	540.5		2.21951	7.74438	9.30237		313.784	583.162	447.5		437.182	703.065	679.918		94.697	138.984	216.887		0.514792	4.47534	7.74438
0.91	23.14	26.83			4.66	31.19	23.89			0.363	3.376	5.735		175.384	1023.43	698.112		300.077	695.125	970.772		66.38	36.68	491.9		0.554049	7.66312	19.5884		161.825	552.098	635.705		223.5	830.682	968.496		27.4483	193.98	310.199		0.554049	8.41678	7.66312
8.76	6.36	8.99			10.64	9.08	13.13			1.076	0.839	3.265		186.953	906.469	939.843		309.345	2100.75	1693.13		27.21	427.6	216.9		0.936642	12.1853	5.03893		175.384	473.869	906.469		300.077	614.507	695.125		44.0774	118.022	143.398		1.05977	6.74574	9.56867
5.94	13.82	15.22			8.99	19.19	18.66			0.713	2.113	0.856		223.333	435.513	338.757		357.292	1948.43	532.791		102.8	78.87	209.5		3.12812	9.56867	18.4311		319.678	1280.53	732.511		482.911	2358.65	1948.43		66.3823	807.878	475.109		10.5139	21.3895	6.27122
	6.84	15.43				8.28	23.2				1.012	4.941		160.953	990.632	1283.46		255.531	700.616	1818.52		40.76	519.8	375.1		1.81573	5.84877	10.5139		863.987	1331.18	435.513		1577.69	2974.88	946.59		491.851	890.48	352.291			22.3413	5.84877
	5.52	6.9				8.69	15.74				0.794	2.031		194.48	942.054	863.987		340.409	1690.66	1577.69		223.8	310.2	573.7		6.81943	14.3202	17.9128			251.93	990.632			478.468	700.616			95.0173	203.506			3.02738	14.3202
	12.2	15.82				14.67	21.09				3.231	2.73		551.706	1128.49	975.47		849.327	1923.86	2156.14		52.24	664.4	896.1			15.2057	18.5331				942.054				1690.66				546.506				15.2057
	2.6	34.32				8.05	34.03				0.372	4.762			155.974	1269.89			1788.84	1903.32			183	151.8			18.3769	4.47534				1973.72				1923.86				427.63				22.0012
		2.26					6.91					0.736			171.063	583.162			249.641	703.065			563.4	923.6			2.50445	19.5546				698.112				2692.57				923.03				9.30237
		14.81					10.23					1.273			552.098	1303.7			256.723	3113.78			108	923			1.78558	9.93259				939.843				970.772				337.453				19.5884
		9.6					23.32					1.219			473.869	486.587			830.682	665.202			922	807.9			8.41678	21.3895				551.706				1693.13				540.536				6.81943
															251.93	1280.53			614.507	2358.65			203.5	885.2			6.74574	6.88036				1283.46				849.327				223.751				18.4311
															1183.85	441.57			478.468	621.303			546.5	996.8			3.02738	44.3066				975.47				1818.52				752.806				17.9128
															813.025	3015.68			2445.83	5569.5			475.1	221.5			21.5661	14.7352				1269.89				2156.14				896.08				18.5331
																1033.01			1174.57	1714.17			436.5	329.3			14.0139	10.0651				1303.7				1903.32				885.175				19.5546
																850.855				1709.39				1823				12.4015				486.587				3113.78				923.562				9.93259
																802.01				1519.61				890.5				4.71429				441.57				665.202				169.013				6.88036
																509.154				707.927				219.2				22.3413				3015.68				621.303				221.484				44.3066
																1331.18				2974.88				337.5				14.5105				1033.01				5569.5				1822.65				14.7352
																992.804				1475.75				752.8								850.855				1714.17				425.57				10.0651
																																802.01				1709.39				445.838				12.4015
																																509.154				1519.61				375.116				4.71429
																																992.804				707.927				219.232				14.5105
																																1183.85				1475.75				461.662				21.5661
																																813.025				2445.83				689.44				14.0139
																																				1174.57				436.493

## Sheet: Table 3
BLSA-Neuropathology Cohort:tangle Pathology													UCSD-Neuropathology Cohort:tangle Pathology
p-tau181				p-tau231				p-tau212					p-tau181				p-tau231				p-tau212				p-tau217
Braak I-II	Braak III-IV	Braak V-VI		Braak I-II	Braak III-IV	Braak V-VI		Braak I-II	Braak III-IV	Braak V-VI			Braak I-II	Braak III-IV	Braak V-VI		Braak I-II	Braak III-IV	Braak V-VI		Braak I-II	Braak III-IV	Braak V-VI		Braak I-II	Braak III-IV	Braak V-VI
4.73	43.2	17.65		5.57	13.79	30.21		0.645	1.872	4.173			370.244	186.953	228.302		538.304	309.345	359.033		128.7	118	352.3		5.10171	10.6702	1.87833
6.64	11.74	18.7		10.92	9.89	31.14		0.747	7.086	5.285			153.191	607.794	635.705		238.959	958.443	968.496		42.08	285.5	425.6		0.788058	1.78558	7.74438
9.63	2.27	26.83		16.09	8.46	23.89		1.326	4.524	5.735			233.088	171.063	1023.43		374.643	256.723	2100.75		143.4	169	427.6		2.21951	8.41678	12.1853
11.93	10.69	8.99		14.23	18.84	13.13		1.254	2.808	3.265			223.333	552.098	942.054		357.292	830.682	1923.86		45.11	10.67	444.6		0.936642	6.74574	15.2057
6.39	17.02	15.22		4.3	23.71	18.66		1.218	3.87	0.856			264.796	473.869	732.511		695.125	614.507	946.59		68.14	689.4	78.87		7.66312	3.02738	6.27122
	3.56	15.43			1.88	23.2			0.433	4.941			161.825	251.93	808.094		372.696	478.468	1200.8		44.08	51.68	139		2.67052	21.5661	11.9563
	4.26	6.9			7.5	15.74			0.947	2.031			175.384	1183.85	583.162		223.5	2445.83	703.065		40.76	194	519.8		0.514792	9.93259	4.47534
	23.14	15.82			31.19	21.09			3.376	2.73			194.48	486.587	1033.01		300.077	665.202	1714.17		56.66	95.02	445.8		0.554049	6.81943	14.7352
	6.36	34.32			9.08	34.03			0.839	4.762				551.706	850.855		340.409	849.327	1709.39		27.45	461.7	310.2		1.81573	2.88968	10.0651
	13.82	9.6			19.19	23.32			2.113	1.219				386.142	423.084			469.891	689.975			103.4	664.4			12.4162	4.74916
	6.84	13.18			8.28	11.35			1.012	4.183				815.556	973.995			1203.01	1331.77			297.7	235.3			2.50445	12.1634
	5.52	8.84			8.69	16.99			0.794	2.913				155.974	3103.74			249.641	4418.45			223.8	183			14.5105	23.1077
	12.2	21.34			14.67	40.18			3.231	7.695				992.804	304.692			1475.75	419.597			36.68	563.4				5.34597
	2.6	10.38			8.05	19.86			0.372	4.223					906.469				1948.43				540.5				9.56867
	2.26	11.3			6.91	10.1			0.736	0.626					435.513				700.616				491.9				5.84877
	14.81				10.23				1.273						990.632				1690.66				108				14.3202
	8.76				10.64				1.076						1128.49				1788.84				216.9				18.3769
	5.94				8.99				0.713						813.025				1174.57				209.5				14.0139
	11.05				19.13				1.517						538.964				839.609				922				12.3112
	23.07				27.74				4.061						2077				3378.94				375.1				27.0344
	13.52				13.41				0.764						505.017				703.373				573.7				8.55047
	3.56				10.95				1.673						521.617				799.525				896.1				7.49177
	16.83				19.56				1.403						447.5				679.918				151.8				15.6457
	9.22				20.43				1.717						980.951				1179.26				923.6				22.0012
	4.05				8.59				3.185						1973.72				2692.57				923				9.30237
	0.91				4.66				0.363										970.772				807.9				19.5884
	4.76				9.58				0.62						698.112				1693.13				885.2				5.03893
															939.843				532.791				203.5				18.4311
															338.757				1818.52				996.8				10.5139
															1283.46				1577.69				221.5				17.9128
															863.987				2156.14				329.3				18.5331
															975.47				1903.32				1823				19.5546
															1269.89				3113.78				546.5				21.3895
															1303.7				2358.65				890.5				6.88036
															1280.53				621.303				219.2				44.3066
															441.57				5569.5				337.5				12.4015
															3015.68				1519.61				475.1				4.71429
															802.01				707.927				752.8				22.3413
															509.154				2974.88				436.5
															1331.18

## Sheet: Suppl. Tab. 6
pTau181	pTau231	ptau212	age	agedeath2	braak	cerad	sex
6.39	4.3	1.218	56.9	64.2	1	0	1
6.64	10.92	0.747	66.1	72.7	2	0	1
9.63	16.09	1.326	79.9	81.3	2	0	1
16.83	19.56	1.403	79.4	82.8	3	0	1
9.22	20.43	1.717	94.1	95.2	3	0	1
4.05	8.59	3.185	78.7	80.1	3	0	1
0.91	4.66	0.363	44.1	52.9	3	0	0
8.76	10.64	1.076	93.6	99.2	4	0	1
5.94	8.99	0.713	81.3	86.4	4	0	1
11.93	14.23	1.254	66.5	71.3	2	1	0
4.76	9.58	0.62	94.1	94.8	3	1	1
11.05	19.13	1.517	82.1	88.9	4	1	1
4.73	5.57	0.645	83.6	85.8	2	2	0
23.07	27.74	4.061	86	88	3	2	1
13.52	13.41	0.764	89.9	96.4	3	2	1
3.56	10.95	1.673	81.4	83.5	3	2	0
4.26	7.5	0.947	92.4	94.2	4	2	1
23.14	31.19	3.376	82.8	83.4	4	2	1
6.36	9.08	0.839	91.2	92.2	4	2	1
13.82	19.19	2.113	89.8	92.5	4	2	1
6.84	8.28	1.012	91.6	94.6	4	2	1
5.52	8.69	0.794	89.3	95.6	4	2	0
12.2	14.67	3.231	87.8	92.1	4	2	0
2.6	8.05	0.372	92	92.5	4	2	0
2.26	6.91	0.736	64.2	71.9	4	3	1
14.81	10.23	1.273	74.2	75.2	4	3	1
9.6	23.32	1.219	71.3	72.7	6	3	1
43.2	13.79	1.872	93.3	96.2	4	2	1
11.74	9.89	7.086	79.7	79.9	4	2	0
13.18	11.35	4.183	93.5	96	5	2	1
8.84	16.99	2.913	93.2	94.9	5	2	1
2.27	8.46	4.524	85.5	92.2	4	3	1
10.69	18.84	2.808	93.2	96.6	4	3	1
17.02	23.71	3.87	77.4	83.5	4	3	0
3.56	1.88	0.433	87.3	90.8	4	3	0
21.34	40.18	7.695	79.7	81	5	3	1
10.38	19.86	4.223	83.1	88.7	5	3	1
11.3	10.1	0.626	72.7	80.9	5	3	0
17.65	30.21	4.173	82.1	86.8	6	3	1
18.7	31.14	5.285	88.7	92.3	6	3	1
26.83	23.89	5.735	90.2	92.3	6	3	0
8.99	13.13	3.265	52.9	62.9	6	3	0
15.22	18.66	0.856	81.3	90.8	6	3	0
15.43	23.2	4.941	68.5	72.3	6	3	0
6.9	15.74	2.031	81	92	6	3	0
15.82	21.09	2.73	89	94.2	6	3	0
34.32	34.03	4.762	81.9	94.3	6	3	0

## Sheet: Supp. Tab. 7
age.death	Interval	SEX	EDUC	path.group.simple	CERAD_neur_plaques	Thal	Braak	p-tau181	p-tau231	p-tau212	p-tau217
84.5945	2.09999	1	12	Low Path	0	0	1	153.191	238.959	45.1073	0.788058
75.6329	8.00843	2	17	Low Path	0	0	1	233.088	374.643	68.1374	2.21951
84.0685	4.17807	1	16	Low Path	0	0	2	264.796	372.696	56.6649	2.67052
70.7479	2.37104	2	18	Low Path	0	0	3	186.953	309.345	51.6812
80.6904	7.11039	2	20	Other Path	0	0	0	370.244	538.304	128.739	5.10171
71.9205	4.16439	2	16	Other Path	0	0	1	223.333	357.292	42.0765	0.936642
61.8548	3.28277	2	18	Other Path	0	0		117.538	195.305	27.2097	3.97097
77.274	6.14938	1	16	Low Path	0	1	2	175.384	300.077	44.0774	0.554049
77.4	3.08564	1	18	Other Path	0	1	2	161.825	223.5	27.4483	0.514792
81.2247	3.48264	1	18	Other Path	0	1		228.868	401.391	102.798	1.4244
78.811	5.41014	2	16	Other Path	0	1		313.784	437.182	94.697	3.61207
81.2356	3.52919	1	14	Other Path	0	2		319.678	482.911	66.3823	1.05977
72.7288	3.46895	1	20	Other Path	1	3		160.953	255.531	52.2368	3.12812
73.274	6.74351	1	20	Other Path	1	4	2	194.48	340.409	40.7642	1.81573
83.989	3.59216	1	19	Other Path	1	5	4	551.706	849.327	223.751	6.81943
72.6274	9.32538	1	14	ADNC + Other	2	3	5	228.302	359.033	78.868	1.87833
84.0904	4.84887	1	18	ADNC	2	4	6	3103.74	4418.45	922.026	23.1077
88.1836	4.54222	1	16	ADNC + Other	2	4	5	1023.43	2100.75	519.839	12.1853
83.3562	2.70781	2	14	Low Path	2	4	3	552.098	830.682	193.98	8.41678
89.9973	3.13766	1	6	Low Path	2	4	3	251.93	478.468	95.0173	3.02738
85.5123	2.91315	2	16	Other Path	2	4	3	171.063	256.723	10.6743	1.78558
71.4082	1.25397	1	20	Other Path	2	4	3	473.869	614.507	118.022	6.74574
71.6685	3.50454	1	16	Other Path	2	4	4	155.974	249.641	36.682	2.50445
88.1315	1.24302	1	18	ADNC	2	5	6	423.084	689.975	183.032	4.74916
84.3151	2.68591	2	15	ADNC	2	5	6	973.995	1331.77	563.373	12.1634
81.2849	5.50323	1	18	ADNC	2	5	6	304.692	419.597	108.044	5.34597
95.6192	7.39788	1	18	ADNC	2	5	6	906.469	1948.43	475.109	9.56867
75.3178	7.58953	2	16	ADNC	2	5	6	990.632	1690.66	546.507	14.3203
87.0877	4.99945	2	12	ADNC + Other	2	5	5	635.704	968.496	310.199	7.74438
84.5425	3.70168	1	16	ADNC + Other	2	5	5	942.054	1923.86	427.63	15.2057
92.1973	1.42646	1	12	ADNC + Other	2	5	6	813.025	1174.57	436.493	14.0139
79.5945	7.41704	1	16	ADNC + Other	2	5	6	435.513	700.616	203.505	5.84877
75.1836	2.63115	1	12	Other Path	2	5	1		695.125	143.398	7.66311
88.6137	5.91392	2	12	Other Path	2	5	3	607.794	958.443	285.46	10.6702
84.8575	4.44365	2	18	Other Path	2	5	3	1183.85	2445.83	689.44	21.566
87.737	1.9056	1	18	Other Path	2	5	4	815.556	1203.01	297.684	12.4162
79.4877	4.67945	1	12	ADNC + Other	2		6	1128.49	1788.84	664.431	18.3769
76.4329	0.407103	1	19	Other Path	2		4	386.142	469.891	103.357	2.88968
79.3644	1.91107	1	16	ADNC + Other	3	2	6	863.987	1577.69	491.851	10.5139
100.521	7.97832	2	14	ADNC	3	4	5	808.094	1200.8	444.642	11.9563
79.0466	3.40872	1	16	ADNC + Other	3	4	5	583.162	703.065	138.984	4.47533
71.9644	1.73858	1	13	ADNC + Other	3	4	6	1280.53	2358.65	807.878	21.3895
73.6329	7.34585	2	13	ADNC + Other	3	4	6	1331.18	2974.88	890.48	22.3413
85.2877	1.6099	2	3	ADNC	3	5	5	1033.01	1714.17	425.57	14.7352
91.6411	4.59424	2	12	ADNC	3	5	6	505.017	703.373	209.531
75.9479	8.75862	1	14	ADNC	3	5	6	521.617	799.525	329.313	8.55047
82.6932	4.98302	2	18	ADNC	3	5	6	447.5	679.918	216.887	7.49177
70.2932	5.99332	1	18	ADNC	3	5	6	1973.72	2692.57	923.031	22.0012
77.8493	1.94393	1	20	ADNC	3	5	6	698.112	970.772	337.453	9.30237
78.9863	2.60103	2	16	ADNC	3	5	6	939.843	1693.13	540.536	19.5884
76.9233	5.49502	1	19	ADNC	3	5	6	1283.46	1818.51	752.806	18.4311
64.463	3.01446	2	16	ADNC	3	5	6	975.47	2156.14	896.08	17.9128
66.3288	3.07469	2	14	ADNC	3	5	6	3015.68	5569.5	1822.65	44.3066
74.7616	4.03296	1	6	ADNC	3	5	6	802.01	1519.61	375.116	12.4015
71.4137	4.74209	1	20	ADNC	3	5	6	509.155	707.927	219.232	4.71429
83.1644	2.59555	1	19	ADNC + Other	3	5	5	732.511	946.59	352.291	6.27122
81.937	4.74209	2	9	ADNC + Other	3	5	5	850.855	1709.39	445.838	10.0651
74.2521	6.26711	2	10	ADNC + Other	3	5	6	2077	3378.94	996.768	27.0344
84.5945	7.83047	2	17	ADNC + Other	3	5	6
71.5315	4.04118	2	20	ADNC + Other	3	5	6	1269.89	1903.32	885.175	18.5331
63.7151	2.67495	1	14	ADNC + Other	3	5	6	1303.7	3113.78	923.562	19.5546
59.2329	2.71328	2	14	ADNC + Other	3	5	6	441.57	621.303	221.484	6.88036
87.137	5.27051	2	3	Low Path	3	5	4	992.804	1475.75	461.662	14.5105
71.9836	4.57234	2	13	Other Path	3	5	3	486.587	665.202	169.013	9.93259
82.6137	2.18356	2	13	ADNC	3		6	538.964	839.609	235.273	12.3112
76.3479	5.60274	1	18	ADNC	3		6	980.951	1179.26	573.688	15.6457
86.989	4.70411	1	16	ADNC + Other	3		6	338.756	532.791	151.829	5.03893

[truncated: 12 more sheets: Supp. Tab. 8, Supp. Tab. 9, Supp. Tab. 10, Supp. Tab. 11-12, Supp. Fig. 1, Supp.Fig. 2, Supp. Fig. 3 NPT Compilation, Supp Fig. 3 p212-AT8 NPT, Supp. Fig. 3 p212-p217 NPT , Suppl. Fig. 4, Suppl. Fig 5, Suppl Fig. 6]
